# Supplementary material for: Effects of Microtopography on Neighborhood Diversity and Competition in Subtropical Forests
Source: Plants (Basel). 2025 Mar 11;14(6):870. doi: 10.3390/plants14060870 (PMC11945650; doi:10.3390/plants14060870)
Supplement: Supplementary file 1 [file plants-14-00870-s001.zip]

Archive with 1 entries (1 files):
- plants-3506899-supplementary.pdf
